# Supplementary material for: An expanded GCaMP reporter toolkit for functional imaging in Caenorhabditis elegans
Source: G3 (Bethesda). 2023 Aug 11;13(10):jkad183. doi: 10.1093/g3journal/jkad183 (PMC10542313; doi:10.1093/g3journal/jkad183)
Supplement: jkad183_Supplementary_Data [file jkad183_supplementary_data.zip]

Archive with 8 entries (8 files):
- Figure_S1_G3-2023-404350.pdf
- Figure_S2_G3-2023-404350.pdf
- Figure_S3_G3-2023-404350.pdf
- Figure_S4_G3-2023-404350.pdf
- File_S1_G3-2023-404350.xlsx
- File_S2_G3-2023-404350.xlsx
- Table_S1_G3-2023-404350.docx
- Table_S2_G3-2023-404350.docx
