# Supplementary material for: An expanded GCaMP reporter toolkit for functional imaging in Caenorhabditis elegans
Source: G3 (Bethesda). 2023 Aug 11;13(10):jkad183. doi: 10.1093/g3journal/jkad183 (PMC10542313; doi:10.1093/g3journal/jkad183)
Supplement: jkad183_Supplementary_Data [file jkad183_supplementary_data.zip › File_S1_G3-2023-404350.xlsx]

## Sheet: primers
	Primer Name	Description	Direction	Sequence (5'->3’)
pDSP23 assembly
	dsp49	Nuclear GCaMP6s PCR primer, adds homology to linearized nuclear mScarlet	Fwd	CAGTCCAGTTACGCTGGAGTCTGAGGCTCGTCCTGAATGATATGCGGCCGCATGGTTTCCAAGGGAGAGGC
	dsp50	Nuclear GCaMP6s PCR primer, adds homology to gpd-2 operonic linker	Rev	aggtgaaagtaggatgagacagcTTAGTTCTCGACCTCCTTGGCGAGC
	dsp58	Nuclear mScarlet-I PCR linearization primer, adds homology to gpd-2 operonic linker	Fwd	cagggaaactgcttcaacgcatcATGGTTTCCAAGGGAGAGGCTGTTATC
	dsp87	Nuclear mScarlet-I PCR linearization primer	Rev	CATATCATTCAGGACGAGCCTCAGAC
mutagenesis
	dsp131	6s to 6f/7f mutagenesis primer (H78K)	Fwd	AAGATCCGTCACAACATCGAAGATGGAGGAGTCCAACTTGCTTACC
	dsp130	6s to 6f/7f mutagenesis primer (H78K)	Rev	GAAGTTAGCCTTAATTCCGTTCTTTTGCTTATCAGCCTTGATGTAAACGTT
	dsp152	6s to 6f mutagenesis primer (A317E)	Fwd	GAATTCTCCCTTTTCGATAAGGATGGAGACGGAACTATCACTACC
	dsp128	6s to 6f mutagenesis primer (A317E)	Rev	CTCCTTGAACTCAGCGATTTGTTCCTCGGTAAGTTGATCTGGAAGG
	dsp127	6s to 7s mutagenesis primer (A52V)	Fwd	GTCATCGGACGTCTTTCCTCCCTTGAGAACGTTTACATCAAGGCTG
	dsp126	6s to 7s mutagenesis primer (A52V)	Rev	ACGGACAGCATGTCCAGTCTTGTTCCACTTGCGGCGAGAAGAATC
	dsp129	6s to 7s/7f mutagenesis primer (A317L)	Fwd	CTTTTCTCCCTTTTCGATAAGGATGGAGACGGAACTATCACTACC
	dsp176	6s to 7f mutagenesis primer (R381T + T383S + G392R)	Fwd	ACTGATTCTGAGGAGGAGATCCGCGAGGCTTTCCGCGTCTTCGACAAGGACGGAAACGG
	dsp132	6s to 7f mutagenesis primer (R381T + T383S + G392R)	Rev	GTACTTCATCTTGCGAGCCATCATAGTAAGGAACTCTGGGAAATCG
cytosolic localization
	dsp185	GCaMP PCR primer for removal of SV40 NLS	Fwd	CAGTCCAGTTACGCTGGAGTCTGAGGCTCGTCCTGAATGATATGCGGCCGCATGGGATCCCACCACCACCACCACCACG
	SAL86	GCaMP PCR primer for removal of egl-13 NLS	Rev	aggtgaaagtaggatgagacagcTTACTTGGCAGTCATCATTTGAACGAACT
	SAL87	gpd-2 operonic linker PCR primer, adds homology to cytosolic GCaMP6s	Fwd	TCAAATGATGACTGCCAAGTAAgctgtctcatcctactttcacctagttaactgc
	dsp57	gpd-2 operonic linker PCR primer, adds homology to mScarlet	Rev	GATAACAGCCTCTCCCTTGGAAACCATgatgcgttgaagcagtttccctg
	dsp188	mScarlet-I PCR primer for removal of SV40 NLS	Fwd	cagggaaactgcttcaacgcatcATGGTTTCCAAGGGAGAGGCTGTTATCAAGGAATTCATGACTTACGAACTTATCAAGGAGTTTATGC
	dsp191	mScarlet-I PCR primer for removal of egl-13 NLS with homology to tbb-2 3' UTR	Rev	GCTTGAAAGGATTTTGCATTTACTTGTAAAGCTCATCCATTCCTCCGGTA
	dsp192	tbb-2 3' UTR PCR primer with homology to cytosolic mScarlet-I	Fwd	GGAATGGATGAGCTTTACAAGTAAATGCAAAATCCTTTCAAGCATTCCCT
	SAL6	tbb-2 3' UTR PCR primer with homology to cloning vector	Rev	AGCTGACTAGATAATCTAGCTGATCGTGGACCGATCATACGTAtgagacttttttcttggcggcac
membrane localization
	dsp186	GCaMP PCR primer for replacement of egl-13 NLS with ras-2 CAAX sequence	Rev	GCTTAGGAAATTAAACATTTTCCCTTATCCTTTCGTTTCTTGGCAGTCATCATTTGAACGAACTCC
	dsp187	gpd-2 operonic linker PCR primer, adds homology to ras-2 CAAX	Fwd	ACTGCCAAGAAACGAAAGGATAAGGGAAAATGTTTAATTTCCTAAgctgtctcatcctactttcacctag
	dsp189	mScarlet-I PCR primer for replacement of egl-13 NLS with ras-2 CAAX sequence	Rev	GGATTTTGCATTTAGGAAATTAAACATTTTCCCTTATCCTTTCGTTTCTTGTAAAGCTCATCCATTCCTCCGGTA
	dsp190	tbb-2 3' UTR PCR primer with homology to membrane-localized mScarlet-I	Fwd	CAAGAAACGAAAGGATAAGGGAAAATGTTTAATTTCCTAAATGCAAAATCCTTTCAAGCATTCCCT
mec-7 constructs
	LP7	mec-7p PCR primer with homology to pDSP1 NotI site	Fwd	CAGTCCAGTTACGCTGGAGTCTGAGGCTCGTCCTGAATGATATGCAAATATTACCTATTATCAAAAAAAATTCCGTTCGTCG
	LP8	mec-7p PCR primer with homology to nuclear-localized GCaMP	Rev	AAGTCATGAATTCCTTGATAACAGCCTCTCCCTTGGAAACCATGTTGCTTGAAATTTGGACCCGAC
	LP9	mec-7p PCR primer with homology to MosSCI vector	Fwd	CGGTGACGTCACCATGGGAAGCTTCGTGGATCCAGATATCCTGCAAAATATTACCTATTATCAAAAAAAATTCCGTTCGTCGT
	LP10	tbb-2 3' UTR PCR primer with homology to pDSP2	Rev	AAACAGCTATGACCATGATTACGCCAAGCTACGTAATACGACTCAgacttttttcttggcggcacAATAAAGTTTCCTCTTTTTGTT
	dsp197	pDSP2 PCR primer, adds homology to tbb-2 3'UTR	Fwd	TTgtgccgccaagaaaaaagtcTGAGTCGTATTACGTAGCTTGGCG
	dsp196	mec-7p PCR primer, adds homology to cytosolic and membrane localized GCaMPs	Rev	TGGTGGTGGTGGTGGGATCCCATGTTGCTTGAAATTTGGACCCGAC
	dsp195	cytosolic and membrane-localized GCaMP PCR primer with homology to mec-7p	Fwd	TCGGGTCCAAATTTCAAGCAACATGGGATCCCACCACCACCACCACCACG

## Sheet: plasmids
Plasmid name	GCaMP	localization	description	Reference
pDSP22	6s	nuclear	Codon optimized nuclear-localized GCaMP6s	this work
pDSP9		nuclear	Codon optimized nuclear-localized mScarlet-I	TARDIS paper
pDSP23	6s	nuclear	Nuclear-localized GCaMP6s::SL2::mScarlet-I in kanamycin resistant cloning vector	this work
pDSP31	6f	nuclear	Nuclear-localized GCaMP6f::SL2::mScarlet-I in kanamycin resistant cloning vector	this work
pDSP32	7s	nuclear	Nuclear-localized GCaMP7s::SL2::mScarlet-I in kanamycin resistant cloning vector	this work
pDSP33	7f	nuclear	Nuclear-localized GCaMP7f::SL2::mScarlet-I in kanamycin resistant cloning vector	this work
pHJL1	6s	cytosolic	Cytosolic GCaMP6s::SL2::mScarlet-I in kanamycin resistant cloning vector	this work
pHJL2	6f	cytosolic	Cytosolic GCaMP6f::SL2::mScarlet-I in kanamycin resistant cloning vector	this work
pHJL3	7s	cytosolic	Cytosolic GCaMP7s::SL2::mScarlet-I in kanamycin resistant cloning vector	this work
pHJL4	7f	cytosolic	Cytosolic GCaMP7f::SL2::mScarlet-I in kanamycin resistant cloning vector	this work
pSiM1	6s	membrane	Membrane-localized GCaMP6s::SL2::mScarlet-I in kanamycin resistant cloning vector	this work
pSIM2	6f	membrane	Membrane-localized GCaMP6f::SL2::mScarlet-I in kanamycin resistant cloning vector	this work
pSiM3	7s	membrane	Membrane-localized GCaMP7s::SL2::mScarlet-I in kanamycin resistant cloning vector	this work
pSiM4	7f	membrane	Membrane-localized GCaMP7f::SL2::mScarlet-I in kanamycin resistant cloning vector	this work
pDSP2			MosSCI backbone vector
pCFJ90			myo-2p::mCherry coinjection marker
pPTM11			unc-122::GFP coninjection marker
pMA122			negative selection marker
pLP0	6s	nuclear	Nuclear-localized mec-7p::GCaMP6s::SL2::mScarlet-I in pDSP1 vector	this work
pLP1	6s	nuclear	Nuclear-localized mec-7p::GCaMP6s::SL2::mScarlet-I in MosSCI vector	this work
pLP2	6f	nuclear	Nuclear-localized mec-7p::GCaMP6f::SL2::mScarlet-I in MosSCI vector	this work
pLP3	7s	nuclear	Nuclear-localized mec-7p::GCaMP7s::SL2::mScarlet-I in MosSCI vector	this work
pLP4	7f	nuclear	Nuclear-localized mec-7p::GCaMP7f::SL2::mScarlet-I in MosSCI vector	this work
pHJL5	6s	cytosolic	Cytosolic mec-7p::GCaMP6s::SL2::mScarlet-I in MosSCI vector	this work
pHJL6	6f	cytosolic	Cytosolic mec-7p::GCaMP6f::SL2::mScarlet-I in MosSCI vector	this work
pHJL7	7s	cytosolic	Cytosolic mec-7p::GCaMP7s::SL2::mScarlet-I in MosSCI vector	this work
pHJL8	7f	cytosolic	Cytosolic mec-7p::GCaMP7f::SL2::mScarlet-I in MosSCI vector	this work
pSiM5	6s	membrane	Membrane-localized mec-7p::GCaMP6s::SL2::mScarlet-I in MosSCI vector	this work
pSiM6	6f	membrane	Membrane-localized mec-7p::GCaMP6f::SL2::mScarlet-I in MosSCI vector	this work
pSiM7	7s	membrane	Membrane-localized mec-7p::GCaMP7s::SL2::mScarlet-I in MosSCI vector	this work
pSiM8	7f	membrane	Membrane-localized mec-7p::GCaMP7f::SL2::mScarlet-I in MosSCI vector	this work
