# Supplementary material for: An expanded GCaMP reporter toolkit for functional imaging in Caenorhabditis elegans
Source: G3 (Bethesda). 2023 Aug 11;13(10):jkad183. doi: 10.1093/g3journal/jkad183 (PMC10542313; doi:10.1093/g3journal/jkad183)
Supplement: jkad183_Supplementary_Data [file jkad183_supplementary_data.zip › File_S2_G3-2023-404350.xlsx]

## Sheet: Sheet1
	Baseline brightness comparison					Peak Brightness					Tau
	Table Analyzed	Data 1				Table Analyzed	Data 1				Table Analyzed	Data 1
			*=.05
	Kruskal-Wallis test		**=.01			Kruskal-Wallis test					Kruskal-Wallis test
	P value	< 0.0001	***=.001			P value	< 0.0001				P value	< 0.0001
	Exact or approximate P value?	Gaussian Approximation				Exact or approximate P value?	Gaussian Approximation				Exact or approximate P value?	Gaussian Approximation
	P value summary	***				P value summary	***				P value summary	***
	Do the medians vary signif. (P < 0.05)	Yes				Do the medians vary signif. (P < 0.05)	Yes				Do the medians vary signif. (P < 0.05)	Yes
	Number of groups	11				Number of groups	11				Number of groups	11
	Kruskal-Wallis statistic	269.5				Kruskal-Wallis statistic	110.8				Kruskal-Wallis statistic	342.2
	Dunn's Multiple Comparison Test	Difference in rank sum	Significant? P < 0.05?	Summary		Dunn's Multiple Comparison Test	Difference in rank sum	Significant? P < 0.05?	Summary		Dunn's Multiple Comparison Test	Difference in rank sum	Significant? P < 0.05?	Summary
	n7s vs n7f	-42.57	No	ns		n7s vs n7f	192.2	Yes	***		n7s vs n7f	194.1	Yes	***
	n7s vs m7s	-289.1	Yes	***		n7s vs m7s	98.33	No	ns		n7s vs m7s	-115.7	No	ns
	n7s vs m7f	-81.56	No	ns		n7s vs m7f	160.8	Yes	***		n7s vs m7f	184.5	Yes	***
	n7s vs c7f	41.53	No	ns		n7s vs c7f	102.2	No	ns		n7s vs c7f	129.1	Yes	*
	n7s vs c7s	-213.2	Yes	***		n7s vs c7s	56.09	No	ns		n7s vs c7s	-37.69	No	ns
	n7s vs 6m (control)	147.9	Yes	**		n7s vs c6f	153.4	Yes	**		n7s vs c6f	355.3	Yes	***
	n7s vs c6f	102	No	ns		n7s vs c6s	140.8	Yes	**		n7s vs c6s	130	Yes	*
	n7s vs c6s	11.39	No	ns		n7s vs c6m (Control)	79.48	No	ns		n7s vs c6m (control)	194.1	Yes	***
	n7s vs m6f	-142	Yes	**		n7s vs m6f	298.1	Yes	***		n7s vs m6f	324.9	Yes	***
	n7s vs m6s	-163.9	Yes	***		n7s vs m6s	103.3	No	ns		n7s vs m6s	-2.329	No	ns
	n7f vs m7s	-246.6	Yes	***		n7f vs m7s	-93.83	No	ns		n7f vs m7s	-309.9	Yes	***
	n7f vs m7f	-38.99	No	ns		n7f vs m7f	-31.36	No	ns		n7f vs m7f	-9.619	No	ns
	n7f vs c7f	84.1	No	ns		n7f vs c7f	-90	No	ns		n7f vs c7f	-65.06	No	ns
	n7f vs c7s	-170.7	Yes	***		n7f vs c7s	-136.1	Yes	**		n7f vs c7s	-231.8	Yes	***
	n7f vs 6m (control)	190.5	Yes	***		n7f vs c6f	-38.74	No	ns		n7f vs c6f	161.2	Yes	***
	n7f vs c6f	144.6	Yes	***		n7f vs c6s	-51.41	No	ns		n7f vs c6s	-64.14	No	ns
	n7f vs c6s	53.96	No	ns		n7f vs c6m (Control)	-112.7	Yes	*		n7f vs c6m (control)	-0.007365	No	ns
	n7f vs m6f	-99.48	No	ns		n7f vs m6f	106	No	ns		n7f vs m6f	130.8	Yes	***
	n7f vs m6s	-121.3	Yes	**		n7f vs m6s	-88.88	No	ns		n7f vs m6s	-196.5	Yes	***
	m7s vs m7f	207.6	Yes	***		m7s vs m7f	62.48	No	ns		m7s vs m7f	300.3	Yes	***
	m7s vs c7f	330.7	Yes	***		m7s vs c7f	3.838	No	ns		m7s vs c7f	244.8	Yes	***
	m7s vs c7s	75.89	No	ns		m7s vs c7s	-42.24	No	ns		m7s vs c7s	78.05	No	ns
	m7s vs 6m (control)	437	Yes	***		m7s vs c6f	55.09	No	ns		m7s vs c6f	471.1	Yes	***
	m7s vs c6f	391.1	Yes	***		m7s vs c6s	42.42	No	ns		m7s vs c6s	245.7	Yes	***
	m7s vs c6s	300.5	Yes	***		m7s vs c6m (Control)	-18.85	No	ns		m7s vs c6m (control)	309.9	Yes	***
	m7s vs m6f	147.1	Yes	**		m7s vs m6f	199.8	Yes	***		m7s vs m6f	440.6	Yes	***
	m7s vs m6s	125.3	Yes	*		m7s vs m6s	4.958	No	ns		m7s vs m6s	113.4	No	ns
	m7f vs c7f	123.1	Yes	**		m7f vs c7f	-58.64	No	ns		m7f vs c7f	-55.45	No	ns
	m7f vs c7s	-131.7	Yes	**		m7f vs c7s	-104.7	Yes	*		m7f vs c7s	-222.2	Yes	***
	m7f vs 6m (control)	229.5	Yes	***		m7f vs c6f	-7.383	No	ns		m7f vs c6f	170.8	Yes	***
	m7f vs c6f	183.6	Yes	***		m7f vs c6s	-20.06	No	ns		m7f vs c6s	-54.52	No	ns
	m7f vs c6s	92.96	No	ns		m7f vs c6m (Control)	-81.33	No	ns		m7f vs c6m (control)	9.612	No	ns
	m7f vs m6f	-60.48	No	ns		m7f vs m6f	137.3	Yes	***		m7f vs m6f	140.4	Yes	***
	m7f vs m6s	-82.31	No	ns		m7f vs m6s	-57.52	No	ns		m7f vs m6s	-186.8	Yes	***
	c7f vs c7s	-254.8	Yes	***		c7f vs c7s	-46.08	No	ns		c7f vs c7s	-166.8	Yes	***
	c7f vs 6m (control)	106.4	No	ns		c7f vs c6f	51.26	No	ns		c7f vs c6f	226.3	Yes	***
	c7f vs c6f	60.47	No	ns		c7f vs c6s	38.58	No	ns		c7f vs c6s	0.9282	No	ns
	c7f vs c6s	-30.14	No	ns		c7f vs c6m (Control)	-22.69	No	ns		c7f vs c6m (control)	65.06	No	ns
	c7f vs m6f	-183.6	Yes	***		c7f vs m6f	196	Yes	***		c7f vs m6f	195.8	Yes	***
	c7f vs m6s	-205.4	Yes	***		c7f vs m6s	1.12	No	ns		c7f vs m6s	-131.4	Yes	**
	c7s vs 6m (control)	361.1	Yes	***		c7s vs c6f	97.34	No	ns		c7s vs c6f	393	Yes	***
	c7s vs c6f	315.2	Yes	***		c7s vs c6s	84.66	No	ns		c7s vs c6s	167.7	Yes	***
	c7s vs c6s	224.6	Yes	***		c7s vs c6m (Control)	23.39	No	ns		c7s vs c6m (control)	231.8	Yes	***
	c7s vs m6f	71.2	No	ns		c7s vs m6f	242.1	Yes	***		c7s vs m6f	362.6	Yes	***
	c7s vs m6s	49.37	No	ns		c7s vs m6s	47.2	No	ns		c7s vs m6s	35.36	No	ns
	6m (control) vs c6f	-45.89	No	ns		c6f vs c6s	-12.67	No	ns		c6f vs c6s	-225.4	Yes	***
	6m (control) vs c6s	-136.5	Yes	**		c6f vs c6m (Control)	-73.94	No	ns		c6f vs c6m (control)	-161.2	Yes	***
	6m (control) vs m6f	-289.9	Yes	***		c6f vs m6f	144.7	Yes	***		c6f vs m6f	-30.45	No	ns
	6m (control) vs m6s	-311.8	Yes	***		c6f vs m6s	-50.14	No	ns		c6f vs m6s	-357.7	Yes	***
	c6f vs c6s	-90.61	No	ns		c6s vs c6m (Control)	-61.27	No	ns		c6s vs c6m (control)	64.13	No	ns
	c6f vs m6f	-244	Yes	***		c6s vs m6f	157.4	Yes	***		c6s vs m6f	194.9	Yes	***
	c6f vs m6s	-265.9	Yes	***		c6s vs m6s	-37.46	No	ns		c6s vs m6s	-132.3	Yes	**
	c6s vs m6f	-153.4	Yes	***		c6m (Control) vs m6f	218.7	Yes	***		c6m (control) vs m6f	130.8	Yes	**
	c6s vs m6s	-175.3	Yes	***		c6m (Control) vs m6s	23.81	No	ns		c6m (control) vs m6s	-196.5	Yes	***
	m6f vs m6s	-21.82	No	ns		m6f vs m6s	-194.9	Yes	***		m6f vs m6s	-327.2	Yes	***
